# Supplementary material for: Clade 2.3.4.4b H5N8 Subtype Avian Influenza Viruses Were Identified from the Common Crane Wintering in Yunnan Province, China
Source: Viruses. 2022 Dec 22;15(1):38. doi: 10.3390/v15010038 (PMC9863098; doi:10.3390/v15010038)
Supplement: Supplementary file 1 [file viruses-15-00038-s001.zip]

Archive with 1 entries (1 files):
- viruses-2066256-supplementary.pdf
